# Supplementary material for: Self-Regulation Mediates the Relationship Between Stress and Quality of Life in Shift-Working Healthcare Professionals: Behavioral Clustering Insights
Source: Eur J Investig Health Psychol Educ. 2025 Sep 6;15(9):180. doi: 10.3390/ejihpe15090180 (PMC12468397; doi:10.3390/ejihpe15090180)
Supplement: Supplementary file 1 [file ejihpe-15-00180-s001.zip]

Archive with 1 entries (1 files):
- ejihpe-3720871-supplementary.xlsx
