# Supplementary material for: Self-Regulation Mediates the Relationship Between Stress and Quality of Life in Shift-Working Healthcare Professionals: Behavioral Clustering Insights
Source: Eur J Investig Health Psychol Educ. 2025 Sep 6;15(9):180. doi: 10.3390/ejihpe15090180 (PMC12468397; doi:10.3390/ejihpe15090180)
Supplement: Supplementary file 1 [file ejihpe-15-00180-s001.zip › ejihpe-3720871-supplementary.xlsx]

## Sheet: Sheet1
S.No	1. I act on impulse	2. I say things without thinking	3. I lose things	4. I have a short fuse (I get angry very easily)	5. I get upset when things don't go as planned	6. I run out of steam before finishing a task	7. It's hard for me to set priorities when I have lot of things to do	8. My desk or workspace is a mess	9. I have trouble keeping my house or room clean	10. I have trouble estimating how long it will take to complete the task	11. I am slow at getting ready for school, work or appointments	12. If the first solution to a problem doesn't work, I have trouble thinking of a different one.	13. I skip checking my work for mistakes, even when the stakes are high	14. I get annoyed when the tasks are too hard.	15. It is hard for me to put aside fun activities to start things I know I need to do	16. I have trouble with tasks where I have to come up with my own ideas.	17. It is hard for me to tell how well I am doing on a task	18. I have trouble reaching long-term goals	19. I "go with my gut" when making decisions	20. I get so wrapped up in what I am doing that I forget about other things I need to do	21. Little things frustrate me	22. I have trouble getting back on track if I am interrupted.	23. I have trouble making a plan.	24. I miss the big picture (the entire perspective on a situation or issue).	25. I live in the moment	ESQ-R Total Score	In the last month, how often have you felt that you were unable to control the important things in your life?	In the last month, how often have you felt confident about your ability to handle your personal problems?	In the last month, how often have you felt that things were going your way	In the last month, how often have you felt difficulties were piling up so high that you could not overcome	PSS-4 Total Score	Material comforts home, food, conveniences, financial security	Health â€“ being physically fit and vigorous	Relationships with parents, siblings & other relatives â€“ communicating, visiting, helping	Having and rearing children	Close relationships with spouse or significant other	Close friends	Helping and encouraging others, volunteering, giving advice.	Participating in organizations and public affairs.	Learning â€“ attending school, improving understanding, getting additional knowledge.	Understanding yourself â€“ knowing your assets and limitations â€“ knowing what life is about.	Work â€“ job or in home.	Expressing yourself creatively.	Socializing â€“ meeting other people, doing things, parties, etc.	Reading, listening to music, or observing entertainment.	Participating in active recreation.	Independence, doing for yourself.	QOLS Total Score
1	0	0	0	0	1	0	1	0	0	0	0	0	0	0	0	0	0	0	0	0	0	0	0	0	0	2	2	2	3	4	11	6	5	6	6	7	7	7	7	5	7	5	4	5	5	5	6	93
2	2	1	1	2	0	0	0	0	0	2	0	1	3	2	3	2	2	2	1	1	0	0	0	1	3	29	1	2	2	2	7	6	7	6	4	6	6	6	4	6	6	6	6	3	6	6	6	90
3	0	0	1	0	0	0	1	1	1	1	0	0	1	0	0	0	0	0	2	1	0	1	0	0	0	10	2	1	1	3	7	6	3	5	5	5	4	7	5	7	7	6	6	5	5	3	6	85
4	2	0	0	1	2	1	0	0	0	1	0	1	0	2	2	0	0	0	0	1	1	0	0	0	2	16	2	0	0	1	3	4	7	7	7	6	7	7	7	6	7	7	6	7	6	7	7	105
5	2	1	1	1	1	2	2	0	0	3	3	1	1	2	1	2	2	1	3	3	2	2	1	1	3	41	2	1	2	1	6	4	5	4	6	4	7	6	5	7	6	5	4	5	6	6	5	85
6	1	0	0	0	2	0	1	1	1	2	0	0	0	0	0	0	0	0	1	1	1	1	0	1	2	15	0	0	0	0	0	7	7	7	7	7	7	7	7	7	7	7	7	7	7	7	7	112
7	0	0	0	0	1	1	0	0	0	0	0	0	1	0	0	0	0	0	1	0	0	0	0	0	2	6	0	0	2	0	2	5	7	7	7	7	7	7	7	7	7	7	7	7	7	7	7	110
8	1	0	1	0	1	1	0	0	0	0	0	0	0	1	1	0	0	0	1	0	1	0	0	0	2	10	2	2	1	0	5	5	6	7	5	5	7	7	7	6	7	7	6	7	5	6	6	99
9	1	0	0	0	1	0	0	0	0	0	0	0	0	1	1	1	0	0	1	1	1	1	0	0	0	9	1	0	0	1	2	7	4	4	5	6	4	7	6	7	6	7	6	6	6	4	7	92
10	0	1	1	0	1	1	2	1	3	1	0	0	1	0	1	1	0	0	2	0	0	1	1	0	1	19	1	0	2	1	4	6	5	7	6	6	5	7	6	7	6	5	4	5	7	5	7	94
11	0	0	0	1	1	1	0	0	0	0	1	0	1	0	0	1	1	0	0	2	2	1	0	1	0	13	0	2	1	0	3	7	7	7	3	3	5	5	4	4	4	6	3	3	7	7	7	82
12	0	0	0	0	1	1	0	0	0	0	0	0	0	1	0	0	0	0	1	0	0	1	0	0	2	7	0	0	0	0	0	6	6	6	4	5	6	6	6	6	7	6	5	6	6	6	7	94
13	1	1	1	0	0	1	2	1	2	2	2	0	0	1	2	0	0	0	2	0	0	1	1	0	1	21	1	0	1	0	2	5	5	6	4	4	6	5	3	6	5	5	3	3	6	3	6	75
14	1	0	0	0	1	1	2	1	1	1	0	0	1	0	0	0	0	0	2	1	1	0	1	0	1	15	1	0	1	1	3	6	6	7	6	7	7	6	6	5	6	4	5	6	6	6	7	96
15	1	1	1	2	2	0	1	1	2	2	2	0	1	2	2	0	0	1	1	1	2	1	1	1	0	28	2	3	2	2	9	3	3	5	4	3	3	4	2	5	7	4	3	4	7	6	6	69
16	1	1	1	0	1	1	1	1	2	0	0	1	0	1	1	0	1	1	1	0	0	0	1	1	2	19	2	2	3	1	8	4	3	5	1	5	7	4	4	6	7	4	5	5	7	4	7	78
17	0	0	2	2	2	0	0	1	1	3	0	0	0	1	2	1	0	0	2	1	2	0	0	0	2	22	3	0	2	1	6	7	5	7	6	7	7	7	7	7	7	7	5	6	7	3	7	102
18	0	0	2	0	1	1	1	1	1	0	0	1	1	0	1	1	1	0	0	1	1	1	1	0	1	17	2	1	2	3	8	6	4	6	6	3	6	6	6	5	5	5	5	5	6	4	6	84
19	0	1	1	0	3	1	1	1	0	1	2	1	0	2	1	2	2	0	1	1	2	1	1	0	1	26	2	1	2	3	8	5	6	7	6	7	6	6	4	6	7	4	6	5	6	5	6	92
20	3	3	3	3	3	1	1	1	1	1	0	1	0	2	3	1	1	1	2	2	3	2	1	1	3	43	4	3	3	4	14	4	5	4	4	6	5	5	5	4	4	3	4	4	7	7	5	76
21	1	0	0	0	2	1	1	0	1	1	0	1	1	1	1	2	1	0	2	1	1	0	1	0	0	19	3	2	3	4	12	3	3	4	1	1	7	5	6	6	2	5	2	6	6	5	6	68
22	0	0	1	0	0	0	0	1	0	1	0	0	0	0	1	0	1	1	0	0	1	1	0	1	0	9	2	3	4	1	10	6	7	6	6	6	5	6	7	6	6	6	6	6	6	6	6	97
23	1	0	1	2	0	0	1	0	0	1	0	1	0	0	0	0	0	0	1	0	0	0	0	0	1	9	0	1	2	0	3	4	7	6	7	7	4	5	3	5	5	5	6	4	4	6	6	84
24	0	0	1	0	1	1	1	1	0	1	1	0	0	0	1	1	0	1	1	1	0	0	1	1	0	14	2	0	2	2	6	6	7	5	7	7	7	7	6	7	7	7	7	6	7	7	6	106
25	0	0	1	0	1	0	1	0	0	0	0	0	0	0	0	1	1	0	2	0	1	0	0	0	1	9	1	2	4	4	11	3	3	4	7	1	1	6	4	3	4	1	6	4	5	4	5	61
26	1	0	1	0	1	1	2	1	1	2	0	1	1	2	1	1	1	1	3	2	2	2	2	2	1	32	2	2	1	1	6	7	7	7	4	7	7	7	7	7	7	7	7	7	7	7	7	109
27	1	1	2	1	1	1	3	1	3	2	1	2	2	2	1	3	0	1	1	3	1	1	1	0	1	36	3	1	2	4	10	6	2	5	4	4	7	4	2	6	5	5	6	6	6	3	6	77
28	3	3	3	3	2	0	2	1	1	0	0	0	0	2	2	0	1	0	1	1	1	1	0	1	2	30	1	1	2	2	6	5	5	2	7	6	6	6	6	6	7	5	6	7	7	7	7	95
29	1	0	1	0	1	2	2	1	2	2	1	0	0	0	1	1	1	0	3	0	0	2	1	0	2	24	2	1	1	1	5	7	6	5	5	6	5	6	6	6	7	6	6	6	7	6	7	97
30	1	0	1	0	0	2	3	2	1	3	2	1	1	2	3	1	1	1	2	1	1	2	2	1	2	36	2	1	1	2	6	5	5	4	4	6	6	7	6	5	7	5	6	5	6	5	5	87
31	1	1	1	2	2	1	0	1	3	1	2	0	0	1	1	0	0	1	0	1	1	1	1	1	3	26	3	2	1	2	8	7	7	5	4	4	7	7	7	7	7	6	7	7	7	7	4	100
32	0	1	0	0	0	0	1	1	1	0	0	1	0	0	0	0	0	1	0	0	0	0	0	1	1	8	0	4	3	1	8	7	7	7	6	7	7	7	7	7	7	7	7	7	7	7	7	111
33	2	0	1	0	1	1	1	1	1	1	0	2	1	1	2	2	1	1	1	1	0	2	0	1	1	25	3	1	3	2	9	4	4	6	4	6	7	6	5	3	6	6	6	6	5	6	5	85
34	1	1	0	1	1	1	0	0	0	0	0	0	1	0	0	0	0	0	1	1	1	1	1	0	2	13	0	1	1	2	4	6	6	6	6	6	6	6	6	6	6	6	6	6	6	6	6	96
35	1	1	0	0	1	1	1	1	1	1	0	0	2	2	2	0	3	0	3	2	1	2	1	0	3	29	3	3	3	4	13	7	6	7	5	7	7	7	5	7	7	5	7	7	7	6	7	104
36	1	2	1	3	3	2	3	2	3	3	2	3	2	3	2	1	1	2	3	3	1	3	2	3	0	54	2	1	3	4	10	5	2	3	5	6	2	3	4	6	1	5	5	1	5	2	1	56
37	1	1	1	0	1	0	1	0	1	1	1	0	0	1	1	1	1	0	1	1	0	1	1	0	2	18	2	1	1	2	6	6	6	6	4	7	7	7	7	7	7	7	5	3	5	5	6	95
38	1	0	2	1	2	1	1	0	1	1	2	1	1	0	2	1	1	1	3	2	1	1	1	0	2	29	3	1	1	1	6	6	3	5	1	6	7	6	5	3	6	4	7	6	7	4	7	83
39	1	0	0	1	2	1	1	1	0	1	1	1	2	1	1	0	1	1	2	0	1	0	1	0	2	22	2	3	3	1	9	5	4	3	5	4	4	5	6	4	4	4	4	4	3	4	4	67
40	1	1	0	1	2	1	1	0	2	2	2	0	3	3	3	3	1	2	3	1	1	2	1	1	2	39	2	2	3	1	8	4	6	3	5	4	6	5	4	6	6	6	6	7	2	1	3	74
41	1	2	0	0	0	1	1	0	2	1	0	0	0	0	1	1	1	1	1	1	1	0	1	0	1	17	2	1	1	1	5	4	2	4	5	5	4	6	6	6	6	6	6	7	7	6	7	87
42	3	1	1	1	1	1	0	0	1	0	3	1	0	2	3	0	0	0	3	1	0	0	0	0	3	25	2	0	2	0	4	5	5	4	3	1	5	5	5	6	7	6	7	4	7	7	7	84
43	1	1	3	1	2	3	3	3	3	3	2	1	1	2	3	3	2	2	2	3	1	3	3	2	1	54	2	3	2	3	10	5	5	4	6	6	3	5	3	2	1	4	1	6	1	1	5	58
44	3	3	0	2	3	0	1	1	1	1	1	0	0	0	1	0	0	0	3	1	3	0	0	0	3	27	2	1	4	2	9	4	4	6	5	1	4	7	5	5	7	5	6	4	5	5	6	79
45	0	0	1	1	1	1	1	0	0	0	1	0	0	0	1	1	1	1	1	1	0	0	0	0	0	12	0	4	3	2	9	7	7	7	7	7	7	6	6	6	6	7	6	6	6	7	7	105
46	1	0	1	0	0	0	0	0	0	1	0	0	0	0	0	0	0	0	1	1	0	0	0	0	1	6	1	0	1	1	3	7	6	7	7	7	7	7	6	6	6	6	6	7	7	6	7	105
47	0	0	0	0	1	0	0	1	1	0	0	0	0	1	0	0	0	0	1	1	1	1	0	0	2	10	0	1	0	1	2	6	5	6	7	6	6	5	4	6	7	6	6	6	6	5	6	93
48	0	1	1	1	2	1	1	1	1	1	1	2	0	1	1	0	1	1	1	1	1	0	1	1	2	24	3	0	2	2	7	6	5	5	6	4	4	5	4	5	5	4	5	1	6	5	5	75
49	1	0	1	1	1	1	1	0	0	1	1	1	3	0	1	0	1	1	0	1	0	1	1	1	1	20	2	0	0	2	4	5	5	5	5	4	4	5	5	5	5	5	5	6	6	4	5	79
50	1	0	2	1	1	0	1	1	0	1	1	1	1	0	1	1	0	0	2	0	0	1	0	1	0	17	0	1	2	1	4	6	5	6	6	4	4	5	4	5	5	4	5	4	5	5	5	78
51	0	1	1	0	0	1	1	0	0	0	0	0	0	1	1	1	0	0	2	0	1	0	0	0	3	13	0	0	1	0	1	7	7	7	7	7	7	7	7	7	7	7	7	7	7	7	7	112
52	1	1	2	2	1	1	1	2	1	1	1	2	1	1	1	2	1	2	1	1	1	1	1	1	1	31	2	2	1	3	8	5	5	6	6	7	7	6	6	5	6	6	5	6	6	6	5	93
53	1	0	1	2	3	0	1	1	1	1	1	1	1	1	1	1	1	1	1	1	1	1	1	1	1	26	2	2	2	3	9	2	2	2	2	2	7	4	4	5	4	4	4	3	4	5	7	61
54	1	2	2	1	0	1	2	1	0	1	1	2	1	0	2	0	3	2	1	0	0	0	1	2	1	27	3	1	2	3	9	5	5	6	6	5	6	5	4	4	7	3	5	3	5	7	7	83
55	1	1	0	0	1	0	2	1	1	1	0	0	0	0	1	1	0	0	1	1	0	0	0	0	2	14	3	2	2	3	10	6	4	6	6	5	6	6	6	6	5	5	5	6	6	6	6	90
56	0	0	1	0	1	2	2	0	0	2	0	0	1	1	0	0	0	0	3	1	1	1	0	0	0	16	0	0	0	0	0	5	5	5	5	7	7	7	7	7	7	5	7	7	7	5	6	99
57	2	1	0	1	2	1	2	1	1	0	0	0	3	0	3	1	2	0	3	3	3	1	1	0	1	32	1	1	1	1	4	5	4	6	4	4	6	6	6	6	6	6	5	4	5	6	6	85
58	1	1	3	1	1	2	3	1	3	2	1	0	0	0	2	1	0	0	1	1	1	3	1	1	1	31	4	2	2	4	12	4	3	4	4	5	6	7	6	7	7	2	7	5	7	6	6	86
59	0	0	1	1	2	1	0	0	0	1	0	1	0	0	1	0	1	0	0	1	1	1	0	1	1	14	2	0	0	2	4	7	7	7	4	7	7	6	7	6	7	6	7	7	7	7	7	106
60	2	1	1	0	1	0	1	0	0	0	0	0	1	1	0	0	0	0	1	1	1	0	0	1	1	13	1	0	1	1	3	7	7	7	7	7	7	7	7	7	7	7	6	6	7	7	6	109
61	1	0	1	0	1	1	1	0	0	0	0	0	0	1	0	1	0	0	0	1	1	0	0	0	0	9	1	3	1	2	7	7	7	7	7	7	7	7	7	7	7	5	7	7	7	7	7	110
62	2	3	2	2	3	3	3	1	1	3	3	2	0	2	3	3	3	2	1	3	3	3	3	2	1	57	2	3	1	2	8	5	2	6	1	4	3	3	3	5	5	4	3	2	6	4	5	61
63	2	1	1	0	2	2	2	1	1	1	2	1	1	3	1	1	1	2	2	1	1	1	1	1	2	34	2	1	1	2	6	5	4	6	4	4	6	6	4	6	7	5	4	4	6	4	7	82
64	0	1	1	1	2	1	1	0	0	1	0	2	0	2	1	0	1	0	1	1	1	1	1	1	2	22	2	2	2	3	9	7	7	7	7	6	7	7	6	7	7	6	7	7	7	6	7	108
65	1	1	0	0	1	0	1	2	1	3	0	0	0	0	0	0	0	0	0	1	0	1	0	1	2	15	0	0	0	1	1	7	5	6	5	6	6	6	6	7	7	5	6	6	6	5	5	94
66	3	3	2	3	3	2	3	0	0	1	0	1	1	1	2	0	2	1	2	1	2	0	1	2	2	38	2	2	2	3	9	4	3	6	1	3	1	4	5	5	3	2	5	3	3	4	6	58
67	1	1	2	0	2	0	1	0	0	0	2	1	1	1	1	1	1	1	2	2	1	1	0	1	3	26	2	1	1	3	7	7	7	7	6	6	7	7	7	7	7	7	7	7	7	7	7	110
68	1	1	3	1	3	1	0	1	1	1	0	0	0	1	1	1	0	0	3	1	3	1	0	0	3	27	2	2	1	2	7	6	3	3	6	5	5	5	5	5	5	5	5	6	5	5	5	79
69	1	0	0	0	1	0	1	0	0	2	0	1	0	0	0	0	0	0	1	1	0	0	0	1	1	10	1	2	1	1	5	5	5	5	4	5	7	7	7	7	7	7	7	4	7	4	6	94
70	1	1	0	2	3	1	1	1	0	1	0	0	2	1	3	1	1	2	2	1	2	1	0	1	2	30	2	2	4	3	11	4	2	2	6	7	6	6	6	4	3	4	7	5	6	5	5	78
71	0	0	1	1	2	3	1	0	0	1	1	0	0	1	3	1	2	1	1	2	2	2	1	1	1	28	2	1	1	3	7	4	3	7	7	7	6	6	3	5	4	2	4	6	7	5	6	82
72	0	0	0	0	1	0	0	0	0	0	0	0	0	0	0	0	0	0	1	0	0	0	0	0	1	3	1	3	2	1	7	4	5	7	6	6	7	6	6	6	6	5	6	6	6	6	6	94
73	1	0	3	1	2	0	2	0	0	1	0	0	0	3	1	0	1	0	2	0	1	1	0	0	2	21	1	2	3	2	8	6	5	6	4	3	6	6	6	6	6	6	6	6	6	6	6	90
74	0	0	0	0	0	0	0	0	0	1	0	0	0	1	1	0	0	0	2	0	0	0	0	0	1	6	1	0	1	1	3	5	6	6	3	6	5	6	5	5	7	5	7	6	6	5	5	88
75	1	1	3	0	3	1	0	0	0	1	2	1	0	1	2	2	2	0	2	1	3	1	0	0	1	28	3	2	3	2	10	3	3	2	1	7	6	4	7	7	5	4	1	1	7	4	7	69
76	0	1	0	0	0	0	2	0	0	1	2	1	0	0	3	1	1	0	2	1	0	0	1	0	2	18	1	1	1	1	4	5	6	7	4	7	6	6	6	6	7	7	6	6	7	7	7	100
77	0	0	0	0	1	1	1	1	1	1	1	0	0	0	0	0	1	0	2	1	0	0	1	0	0	12	0	0	1	2	3	4	7	4	4	4	4	7	7	7	7	6	7	6	7	6	7	94
78	1	3	1	1	1	0	1	0	0	0	1	0	1	1	1	0	0	1	2	1	1	0	1	0	3	21	2	0	2	1	5	5	5	6	6	7	7	6	6	6	7	6	7	7	7	6	7	101
79	1	2	1	1	1	0	1	2	2	1	0	0	0	1	1	1	0	0	2	1	0	1	1	0	1	21	1	3	2	1	7	4	3	4	5	4	4	5	4	6	5	4	6	5	6	5	6	76
80	3	3	3	3	3	0	0	0	0	1	3	0	1	1	0	0	0	0	2	0	0	2	0	0	3	28	1	3	1	1	6	5	7	7	5	7	7	5	6	7	7	6	7	6	7	7	7	103
81	3	1	1	3	3	0	0	0	0	1	0	0	1	1	0	1	1	0	2	1	1	1	0	0	2	23	3	3	2	4	12	6	6	7	5	7	6	7	7	7	7	6	7	7	7	7	7	106
82	0	2	0	1	1	1	1	0	3	3	0	3	3	3	2	3	3	3	1	2	3	0	3	0	1	42	4	1	0	4	9	7	7	6	6	7	6	6	6	7	6	6	6	7	7	7	7	104
